# Supplementary material for: Heterochronic developmental shifts underlie floral diversity within Jaltomata (Solanaceae)
Source: EvoDevo. 2017 Oct 23;8:17. doi: 10.1186/s13227-017-0080-z (PMC5651583; doi:10.1186/s13227-017-0080-z)
Supplement: Supplementary file 1 — Additional file 1: Table S1. Accessions of the species used in the present study and their collection locations. All Jaltomata seed material provided by Dr. Thomas Mione at Central Connecticut State University (CCSU); S. pimpinellifolium seed provided by the Tomato Genetics Resource Center at UC Davis. Table S2. Summaries of average floral organ size at different stages of development across species. Table S3. Relative growth rates for floral organs for the examined species, measured against bud diameter, for early stages only, mid + late stages only, and overall development. Measurements were log-transformed prior to analysis. Significant differences against baseline indicated by * (*p < 0.05; **p < 0.001; ***p < 0.0001), with black against J. darcyana, red against S. pimpinellifolium (alternate ancestral rotate), and blue against J. darcyana + S. pimpinellifolium (“composite” ancestral rotate); significant differences between J. calliantha and J. dendroidea (convergent campanulate) indicated by ^ (^p < 0.05; ^^p < 0.001; ^^^p < 0.0001). [file 13227_2017_80_MOESM1_ESM.xlsx]

## Sheet: Supp. Table 1 - Accessions
	Table S1. Accessions of the species used in the present study and their collection locations.
	Species	Accession	Collection Location
	J. calliantha	Mione, Leiva & Yacher 711 (CCSU)	La Libertad, Peru (8° 00' 47" S, 78° 41' 27" W)
	J. darcyana	Mione & Yacher 694 (NY!, CR!, MO!)	Puntarenas, Costa Rica (9° 46' 50" N, 84° 56' 05" W)
	J. dendroidea	Mione, Leiva & Yacher 719 (CCSU)	La Libertad, Peru (8° 01' 55" S, 77° 26' 59" W)
	J. sinuosa	Nee et al. 51826 / Bohs 01-58 = Mione 702 (CCSU)	La Paz, Bolivia (15° 46' 15" S, 68° 39' 5" W)
	J. umbellata	R. Chavez s.n. = Mione 432 (CCSU)	Lima, Peru (11° 23' 29" S, 77° 23' 09" W [approx.])
	S. pimpinellifolium	TGRC LA1589	La Libertad, Peru (8° 23' 24" S, 78° 44' 24" W)
	All Jaltomata seed material provided by Dr. Thomas Mione, at Central Connecticut State University (CCSU); S. pimpinellifolium seed provided by the Tomato Genetics Resource Center at UC Davis.

## Sheet: Supp. Table 2 - Organ Summary
	Table S2. Means of floral organs at each development stage, for each species.
	Species	Mature Corolla Shape	Dev Stage Category	Dev Stage	Bud.Dia.mm		Sepal.Length.mm		Corolla.Depth.mm		Corolla.Fusion.mm		Lobes.Length.mm		Petal.Length.mm		Stamen.Length.mm		Ovary.Dia.mm		Style.Length.mm
					Mean	S.D.	Mean	S.D.	Mean	S.D.	Mean	S.D.	Mean	S.D.	Mean	S.D.	Mean	S.D.	Mean	S.D.	Mean	S.D.
	J. darcyana	rotate	Early	A	0.202143	0.0383989	0.103286	0.0506021	0	0	0	0	0	0	0	0	0	0	0	0	0	0
	J. calliantha	campanulate	Early	A	0.168	NA	0.09	NA	0	NA	0	NA	0	NA	0	NA	0	NA	0	NA	0	NA
	J. dendroidea	campanulate	Early	A	0.217	0.039714	0.0725	0.0396472	0	0	0	0	0	0	0	0	0	0	0	0	0	0
	J. sinuosa	rotate	Early	A	0.17025	0.0288025	0.089	0.0327312	0	0	0	0	0	0	0	0	0	0	0	0	0	0
	J. umbellata	tubular	Early	A	0.1975	0.00636396	0.1535	0.0685894	ND	NA	ND	NA	ND	NA	ND	NA	ND	NA	ND	NA	ND	NA
	S. pimpinellifolium	rotate	Early	A	0.179167	0.0284494	0.1134	0.0323929	0	0	0	0	0	0	0	0	0	0	0	0	0	0
	J. darcyana	rotate	Early	B	0.27025	0.0307612	0.161	0.0470673	0.015	0.0212132	0	0	0.015	0.0212132	0.015	0.0212132	0	0	0	0	0	0
	J. calliantha	campanulate	Early	B	0.279	0.0588473	0.175333	0.0450925	0.032	NA	0	NA	0.032	NA	0.032	NA	0.01	NA	0	NA	0	NA
	J. dendroidea	campanulate	Early	B	0.296	NA	0.081	NA	0.015	NA	0	NA	0	NA	0	NA	0	NA	0	NA	0	NA
	J. sinuosa	rotate	Early	B	0.2738	0.0419547	0.1876	0.0660553	ND	NA	ND	NA	ND	NA	ND	NA	ND	NA	ND	NA	ND	NA
	J. umbellata	tubular	Early	B	0.238	0.0244268	0.144167	0.0240035	0	0	0	0	0	0	0	0	0	0	0	0	0	0
	S. pimpinellifolium	rotate	Early	B	0.256571	0.0211255	0.182857	0.0310721	0.044	NA	0	NA	0.044	NA	0.044	NA	0.029	NA	0	NA	0	NA
	J. darcyana	rotate	Early	C	0.391083	0.0722891	0.23825	0.0775853	0.101222	0.0861797	0	0	0.107	0.0859666	0.107	0.0859666	0.0988571	0.209509	0	0	0	0
	J. calliantha	campanulate	Early	C	0.3668	0.0708992	0.3158	0.110794	0.108	0.057	0	0	0.101333	0.0460688	0.101333	0.0460688	0.075	0.0608112	0	NA	0	NA
	J. dendroidea	campanulate	Early	C	0.426	0.0791025	0.325909	0.0840577	0.138364	0.110579	0	0	0.128091	0.128793	0.128091	0.128793	0.0792727	0.0704827	0	0	0	0
	J. sinuosa	rotate	Early	C	0.356273	0.041759	0.2709	0.0546757	0.147667	0.0726659	0	0	0.148333	0.0831164	0.148333	0.0831164	0.102	0.045299	ND	NA	0	NA
	J. umbellata	tubular	Early	C	0.416333	0.0684718	0.283417	0.115148	0.161333	0.0864537	0.001	0.00387298	0.1654	0.0906207	0.1664	0.0907341	0.128538	0.135169	0	0	0	0
	S. pimpinellifolium	rotate	Early	C	0.388	0.0767216	0.41075	0.148702	0.226067	0.12307	0.0381333	0.0531653	0.2082	0.0850388	0.246333	0.129584	0.128533	0.0884581	0	0	0	0
	J. darcyana	rotate	Early	D	0.6216	0.0514354	0.4345	0.0938568	0.2638	0.0578999	0.0036	0.0113842	0.292556	0.171429	0.3103	0.166346	0.129	0.0442606	0.099	NA	0	NA
	J. calliantha	campanulate	Early	D	0.603	0.0812127	0.60375	0.0395843	0.274	0.107582	0	0	0.2765	0.0746436	0.2765	0.0746436	0.121	0.0356791	ND	NA	ND	NA
	J. dendroidea	campanulate	Early	D	0.640857	0.0540723	0.507	0.056107	0.244	0.0735436	0	0	0.208	0.060855	0.2454	0.0988499	0.161714	0.0491349	0.185	0.0398246	0	0
	J. sinuosa	rotate	Early	D	0.604857	0.0719153	0.4666	0.176553	0.285	0.11279	0.0146	0.0200699	0.2652	0.13098	0.305857	0.145674	0.1665	0.053033	ND	NA	ND	NA
	J. umbellata	tubular	Early	D	0.586	0.0752762	0.434	0.00754983	0.307	0.0264102	0	0	0.3105	0.0120692	0.3126	0.0114586	0.178667	0.0235443	ND	NA	ND	NA
	S. pimpinellifolium	rotate	Early	D	0.531889	0.0966882	0.801778	0.201976	0.450667	0.128435	0.11	0.0408228	0.356556	0.0986371	0.466556	0.137216	0.295714	0.110059	ND	NA	ND	NA
	J. darcyana	rotate	Early	E	0.722167	0.0814872	0.474833	0.128369	0.320833	0.087133	0.0335	0.0370284	0.319	0.0657875	0.3525	0.0769903	0.205	0.057931	ND	NA	ND	NA
	J. calliantha	campanulate	Early	E	0.83475	0.105601	1.0265	0.210011	0.45175	0.172041	0.014	0.028	0.46525	0.0816226	0.47925	0.100623	0.248333	0.0775263	0.219	NA	0	NA
	J. dendroidea	campanulate	Early	E	0.8154	0.11361	0.7206	0.159314	0.4174	0.0805189	0.0105	0.021	0.334	0.0673981	0.3424	0.0583464	0.2265	0.0281957	0.22	NA	0	NA
	J. sinuosa	rotate	Early	E	0.694	0.0862438	0.561	0.228698	0.448	0.12471	0.0216	0.0233088	0.3816	0.108942	0.4032	0.122005	0.2025	0.0601041	ND	NA	ND	NA
	J. umbellata	tubular	Early	E	0.8695	0.239709	0.933	NA	0.6205	0.267993	0.148	NA	0.493	NA	0.5355	0.1492	0.289	0.151321	0.145	NA	0	NA
	S. pimpinellifolium	rotate	Early	E	0.685	0.0713442	1.19043	0.219581	0.764429	0.168233	0.169	0.0378594	0.675	0.153073	0.844	0.165942	0.5615	0.140267	ND	NA	ND	NA
	J. darcyana	rotate	Early	F	1.0525	0.162913	0.78275	0.18876	0.56625	0.0809369	0.0675	0.0365005	0.5495	0.0960863	0.617	0.119832	0.3235	0.0678022	0.399	NA	0	NA
	J. calliantha	campanulate	Early	F	0.908667	0.0553654	1.01767	0.0926517	0.582333	0.158207	0.0676667	0.0701166	0.482667	0.0895786	0.550333	0.154597	0.300667	0.0651255	0.275	NA	0	NA
	J. dendroidea	campanulate	Early	F	1.02733	0.0669353	0.741667	0.0820386	0.509333	0.103992	0.0415	0.00353553	0.388	0.0339411	0.481	0.0930538	0.318667	0.0714446	0.179	NA	0	NA
	J. sinuosa	rotate	Early	F	0.857	0.0603241	0.93	0.0707107	0.488333	0.0283078	0.0603333	0.0176163	0.449	0.0232594	0.509333	0.0140119	0.313667	0.0251661	ND	NA	ND	NA
	J. umbellata	tubular	Early	F	0.9095	0.0719282	0.901	0.168556	0.67	0.0548361	0.077	0.0229129	0.638333	0.0301386	0.715333	0.0472582	0.3965	0.0873709	0.164	NA	0	NA
	S. pimpinellifolium	rotate	Early	F	0.8	NA	1.65	NA	0.949	NA	0.11	NA	0.93	NA	1.04	NA	0.723	NA	ND	NA	ND	NA
	J. darcyana	rotate	Mid	G	2.92932	0.881297	2.09527	0.691444	1.95927	0.747517	0.704238	0.380458	1.67595	0.655732	2.32191	0.939527	1.37518	0.460668	1.23028	0.237198	0.759333	0.318665
	J. calliantha	campanulate	Mid	G	2.97844	1.46084	4.67788	2.03337	1.85238	0.79885	0.657875	0.513006	1.38288	0.492461	2.05358	0.924181	1.25735	0.770472	0.920632	0.514243	0.348294	0.311014
	J. dendroidea	campanulate	Mid	G	2.51508	1.61851	2.82884	2.08494	1.89142	1.65967	0.856333	1.10916	1.09658	0.695156	1.95292	1.75514	1.30272	1.12885	1.28	0.574258	0.775545	0.48496
	J. sinuosa	rotate	Mid	G	2.65204	1.39746	2.81482	1.50707	2.00986	1.07286	0.9933	0.790098	1.2878	0.591402	2.18645	1.30151	1.27364	0.687134	0.946133	0.493477	0.76775	0.381986
	J. umbellata	tubular	Mid	G	1.64731	0.403724	1.39655	0.529451	1.38827	0.542859	0.3455	0.436431	1.0662	0.330928	1.42236	0.582578	0.850455	0.409206	0.521	0.157656	0.36675	0.183908
	S. pimpinellifolium	rotate	Mid	G	0.959944	0.167603	2.31394	0.702884	1.86067	0.674355	0.352353	0.170604	1.654	0.522027	1.96256	0.651587	1.55278	0.55506	0.404857	0.0950007	0.698714	0.38488
	J. darcyana	rotate	Late	H	4.49625	0.232191	3.15	0.766681	3.23375	0.232805	1.29625	0.43899	2.36625	0.420508	3.6625	0.460861	2.19875	0.4437	1.57	0.130931	1.38	0.375005
	J. calliantha	campanulate	Late	H	7.97	1.27758	11.2033	2.14906	6.59167	2.27245	5.4425	2.32525	2.87667	0.677486	8.31917	2.87602	5.0275	1.63444	2.90667	0.71051	3.32333	1.71985
	J. dendroidea	campanulate	Late	H	6.29	0.54722	6.432	0.412395	7.282	1.29409	5.472	1.36405	1.996	0.318481	7.468	1.25566	4.05	0.873384	2.432	0.43917	3.59	1.75913
	J. sinuosa	rotate	Late	H	5.3825	0.220511	4.6225	0.0525198	3.735	0.325423	2.7125	0.474789	2.4225	0.190153	5.135	0.503951	2.3225	0.759885	1.4175	0.209503	1.805	0.523355
	J. umbellata	tubular	Late	H	2.81461	0.267875	3.12345	0.494351	5.22979	1.48123	3.60109	1.27464	1.64645	0.462035	5.24755	1.51231	3.62136	1.27861	0.935806	0.102299	3.83452	1.63489
	S. pimpinellifolium	rotate	Late	H	2.77273	0.165281	2.86627	0.286961	5.35015	0.36556	1.47231	0.147804	3.91396	0.270291	5.38627	0.280363	4.56065	1.07738	0.755455	0.0783598	4.88364	0.185717
	J. darcyana	rotate	Late	I	5.1	0.228692	3.72182	0.523771	3.66364	0.29874	1.59	0.477116	2.78273	0.374809	4.37273	0.224948	2.61909	0.367191	1.7	0.0672309	1.44091	0.397277
	J. calliantha	campanulate	Late	I	11.22	0.58877	13.388	0.593818	12.84	2.7593	10.92	2.58391	3.27	0.773305	14.19	1.88907	8.518	0.79873	4.204	0.3195	7.11	1.67091
	J. dendroidea	campanulate	Late	I	10.9556	2.68734	8.79167	1.30321	14.6511	3.11019	9.485	2.11543	5.48611	1.14719	14.9711	3.0859	5.77944	0.917352	2.88833	0.398707	10.9517	3.09586
	J. sinuosa	rotate	Late	I	6.7925	0.528615	5.905	0.371466	6.49937	1.06727	4.6575	0.427543	3.47688	0.594572	8.13438	0.933845	5.0225	0.495264	1.75063	0.129382	4.57188	1.27165
	J. umbellata	tubular	Late	I	3.17667	0.255355	3.695	0.269393	8.43917	0.857496	6.1175	1.34186	2.2225	0.621218	8.34	1.01873	6.305	0.836013	1.04167	0.0735877	7.61417	1.8387
	S. pimpinellifolium	rotate	Late	I	3.115	0.0987651	3.3675	0.409415	5.90083	0.252603	1.58083	0.181732	4.32	0.252262	5.90083	0.252603	5.00583	0.167411	0.818333	0.072216	5.01417	0.134127

## Sheet: Supp. Table 3 - Growth Rates
	Table S3. Relative growth rates for floral organs for the examined species, measured against bud diameter, for early stages only, mid+late stages only, and overall development.
		J. darcyana			J. sinuosa			J. calliantha			J. dendroidea			J. umbellata			S. pimpinellifolium			J. darcyana + S. pimpinellifolium
		Early (n=48)	Mid + Late (n=41)	Total (n=89)	Early (n=35)	Mid + Late (n=41)	Total (n=76)	Early (n=21)	Mid + Late (n=44)	Total (n=65)	Early (n=33)	Mid + Late (n=49)	Total (n=82)	Early (n=35)	Mid + Late (n=58)	Total (n=93)	Early (n=50)	Mid + Late (n=56)	Total (n=106)	Early (n=98)	Mid + Late (n=97)	Total (n=195)
	Sepal Length	0.857***	0.788***	0.826**	1.039***	0.923******	0.967****	1.281*****	1.023*******	1.159*********	0.973^***	0.880^******	0.948****	1.024***	1.329********	1.153********	2.050***	0.377**	0.960**	1.04838	0.344384	0.836865
	Corolla Depth	0.766***	0.982**	0.906***	0.842***	1.124*****	1.01****	0.964***	1.164****	1.032****	0.737^***	1.339*^***	1.225*******	1.043*****	2.742*********	1.881*********	1.597***	1.376**	1.651***	0.842	0.564626	1.1067
	Corolla Fusion	0.110***	0.768514	0.522**	0.090***	1.195******	0.887******	0.105***	1.330********	1.0146********	0.034*****	1.274********	1.0667********	0.164***	2.861*********	1.652*********	0.437***	0.797676	0.767**	0.142385	0.502547	0.585977
	Petal Length	0.845***	1.056*	1.005***	0.858***	1.323****	1.149****	0.951***	1.262****	1.129****	0.678^****	1.360****	1.244******	1.019***	2.694*********	1.873*********	1.696***	1.323*	1.6334***	0.921089	0.640888	1.16849
	Lobe Length	0.753***	0.690**	0.734***	0.766***	0.759****	0.683******	0.856***	0.493****	0.537*********	0.601^****	0.767^^^******	0.721*****	0.892***	0.843**	0.795***	1.365***	1.043**	1.354***	0.810127	0.367171	0.899789
	Stamen Length	0.457***	0.774***	0.722***	0.505***	1.028******	0.863****	0.521***	1.044******	0.928******	0.459***	0.848^^******	0.815*****	0.605***	2.532*********	1.577******	1.259***	1.306**	1.540***	0.541901	0.413907	0.938428
	Ovary Diameter	0.431932	0.445*	0.551***	ND	0.459*	0.449*****	0.46	0.728*********	0.667*********	0.41034	0.477^^^**	0.524***	0.362	0.487*	0.519**	ND	0.298*	0.387***	0.41962	0.543558	0.517721
	Style Length	2.72599e-15	0.736855	0.481***	0	1.433****	0.802*****	0	1.189****	0.896*****	0	1.616**^^***	1.059*******	0	3.440******	1.747******	0	1.899**	1.684***	2.31e-15	0.024713	0.703984
	Measurements were log-transformed prior to analysis. Significant differences against baseline indicated by * (* p < 0.05; ** p < 0.001; *** p < 0.0001), with black against J. darcyana, red against S. pimpinellifolium (alternate ancestral rotate), and blue against J. darcyana + S. pimpinellifolium (‘composite’ ancestral rotate); significant differences between J. calliantha and J. dendroidea (conv…
